# Supplementary material for: The possibility of sports industry business model innovation based on blockchain technology: Evaluation of the innovation efficiency of listed sports companies
Source: PLoS One. 2022 Jan 25;17(1):e0262035. doi: 10.1371/journal.pone.0262035 (PMC8789155; doi:10.1371/journal.pone.0262035)
Supplement: S1 Table — It contains the data used in the article. (XLS) [file pone.0262035.s001.xls]

## Sheet: 第一阶段投入产出数据
	Company	R&D expenditure as a proportion of main business income	Proportion of R&D personnel in total employees	Patent value	Investment income
Apply blockchain technology	Kaisa Health	0.129597	0.0206	0.064266	-0.0135
	AMAZON	0.128086	0.0277	7180.38	-6.81343
	DRAFTKINGS	0.0557276	0.083	1.7082	0.1517
	EMERALD	0.000838075	0.0115	667.911	-3.285
	MGT Capital Investment	45.2804	0.0603	0.0012	-0.5768
	Sohu	0.227107	0.0397	31.3223	-16.6048
	500 Lottery Network	1.2249	0.0733	0.41112	-0.14105
	Guangbo shares	0.00761986	0.0748	2.16475	0.00139581
	Xinlong Health	0.0247973	0.1412	0.820105	-0.052
	Lisheng Racing	0.0434748	0.1718	1.6877	-0.0002
	Lehman Optoelectronics	0.0462341	0.1716	1.97268	-0.0006
	China Sports Industry	0.00170228	0.0194	0.495521	0.44
	*ST Union	0.00696865	0.2766	0.615252	0.0131
	Zhejiang Shu Culture	0.182352	0.4712	54.2637	-0.0203
	Yatai Group	0.0117351	0.0118	43.3743	4.1946
Do not apply blockchain technology	Zhongshi Jinqiao	0.0022107	0.0671	0.22401	0.022
	361 degrees	0.0380561	0.045	1.13739	1e-05
	Xtep International	0.0238829	0.0786	20.0007	-0.01982
	Anta Sports	0.0232622	0.0196	39.1515	-6.3313
	Li Ning	0.0261358	0.0313	11.7468	3.43469
	EVENTBRITE	0.196438	0.0114	117.716	-0.146
	Huya Live	0.0607456	0.0506	1.47909	-0.02775
	Nautilus Sports	0.0461775	0.0198	31.1573	-0.5498
	Meicai Technology	0.0552941	0.0325	2510.75	11.6802
	Sirius XM	0.0359251	0.092	3784.37	0.1314
	Beihua	0.0392391	0.0962	3.3029	0.021
	Shaanxi Natural Gas	0.00507916	0.0565	5.94784	0.2473
	Hongtao shares	0.0233567	0.3181	8.0889	0.0792
	*ST Chenxin	0.0652103	0.3393	0.122287	-0.0074
	Oriental Tower	0.0219209	0.1595	41.1883	0.1652
	Alto Electronics	0.0693339	0.255	2.25095	-0.0055
	Yao Ji Technology	0.0639567	0.2639	13.0275	-0.1305
	Kingway	0.0207543	0.1072	9.077	-0.0088
	Unilumin Technology	0.0421377	0.1574	5.28058	-0.0528
	Enlightenment Design	0.0513322	0.2114	5.81929	0.0933
	Xuanya International	0.0838696	0.2327	0.710827	-0.0834
	Nanjing Julong	0.0388527	0.2007	0.222295	0.0062
	Jinling Sports	0.0398116	0.1131	0.544435	-0.0165
	Chuangyuan Culture	0.0632497	0.1799	0.226361	-0.0049
	Shanghai Construction	0.0305422	0.1932	22.4645	0.848581
	*ST Han Ye	0.0624269	0.2278	5.17819	2.06719
	Guanhao High-tech	0.0610356	0.1429	0.178477	-0.0405102
	Seiko Steel	0.0395021	0.1699	6.32537	0.3931
	Jihua Group	0.0144305	0.0722	43.6431	-0.6046
	Aokang International	0.0174406	0.049	2.02593	0.0086
	Dafeng Industry	0.0366294	0.1326	1.52054	0.002
	Center shares	0.037266	0.1985	1.02573	-0.0585
	*ST noble	0.0320517	0.0799	3.60642	0.138374
	Kolida	0.0317423	0.2954	2.49628	-4e-05
	Baiyun Electric	0.0382159	0.1472	4.21129	0.1217

## Sheet: 第二阶段环境因素数据
	Company	per capita GDP	Proportion of FDI in GDP	the Internet broadband access user
Apply blockchain technology	Kaisa Health	33.6	0.253968	247.51
	AMAZON	48.86	0.00751429	577.29
	DRAFTKINGS	52.71	0.0172902	574.59
	EMERALD	49.49	0.00723588	3285.57
	MGT Capital Investment	52.57	0.00827415	1609.18
	Sohu	16.42	0.0280791	688.1
	500 Lottery Network	9.42	0.0512906	3801.6
	Guangbo shares	10.76	0.0152244	2778.9
	Xinlong Health	9.42	0.0512906	3801.6
	Lisheng Racing	15.73	0.0348168	890.1
	Lehman Optoelectronics	9.42	0.0512906	3801.6
	China Sports Industry	16.42	0.0280791	688.1
	*ST Union	5.32	0.0381048	1448.8
	Zhejiang Shu Culture	10.76	0.0152244	2778.9
	Yatai Group	4.35	0.0196581	618.3
Do not apply blockchain technology	Zhongshi Jinqiao	15.73	0.0348168	890.1
	361 degrees	10.71	0.00759434	1779
	Xtep International	10.71	0.00759434	1779
	Anta Sports	10.71	0.00759434	1779
	Li Ning	16.42	0.0280791	688.1
	EVENTBRITE	49.49	0.00723588	3285.57
	Huya Live	9.42	0.0512906	3801.6
	Nautilus Sports	48.86	0.00751429	577.29
	Meicai Technology	35	0.0056	213.7
	Sirius XM	52.57	0.00827415	1609.18
	Beihua	5.58	0.0154721	2811.7
	Shaanxi Natural Gas	6.66	0.0207308	1197.7
	Hongtao shares	9.42	0.0512906	3801.6
	*ST Chenxin	5.72	0.00924	1230.4
	Oriental Tower	7.07	0.0143944	3186.1
	Alto Electronics	9.42	0.0512906	3801.6
	Yao Ji Technology	15.73	0.0348168	890.1
	Kingway	10.71	0.00759434	1779
	Unilumin Technology	9.42	0.0512906	3801.6
	Enlightenment Design	12.36	0.0183534	3585.7
	Xuanya International	16.42	0.0280791	688.1
	Nanjing Julong	12.36	0.02	1645.94
	Jinling Sports	12.36	0.0183534	3585.7
	Chuangyuan Culture	10.76	0.0152244	2778.9
	Shanghai Construction	15.73	0.0348168	890.1
	*ST Han Ye	10.76	0.0152244	2778.9
	Guanhao High-tech	9.42	0.0512906	3801.6
	Seiko Steel	5.85	0.0337736	1864.7
	Jihua Group	16.42	0.0280791	688.1
	Aokang International	10.76	0.0152244	2778.9
	Dafeng Industry	10.76	0.0152244	2778.9
	Center shares	16.42	0.0280791	688.1
	*ST noble	10.71	0.00759434	1779
	Kolida	12.36	0.0183534	3585.7
	Baiyun Electric	9.42	0.0529119	3801.6
